# Supplementary material for: Pentachloronitrobenzene Reduces the Proliferative Capacity of Zebrafish Embryonic Cardiomyocytes via Oxidative Stress
Source: Toxics. 2022 Jun 1;10(6):299. doi: 10.3390/toxics10060299 (PMC9231182; doi:10.3390/toxics10060299)
Supplement: Supplementary file 1 [file toxics-10-00299-s001.zip]

Archive with 1 entries (1 files):
- toxics-1736860-supplementary.pdf
